# Supplementary material for: Precision screening facilitates clinical classification of BRCA2-PALB2 binding variants with benign and pathogenic functional effects
Source: J Clin Invest. 2025 Apr 15;135(12):e181879. doi: 10.1172/JCI181879 (PMC12165785; doi:10.1172/JCI181879)
Supplement: Supplemental tables 1-3, 8 and 9 [file jci-135-181879-s033.xlsx]

## Sheet: Supplementary Table 1
Supplementary Table 1: Variants analyzed in this study using CRISPR-Select.
HGVS Nucleotide	HGVS Protein	Variant described in this study as	ClinVar Classification	Low-Penetrance or Risk Allele (Yes/-)
c.30A>G	p.Thr10=	T10=	Likely benign	-
c.51A>G	p.Thr17=	T17=	Likely benign	-
c.53G>A	p.Arg18His	R18H	Benign	-
c.78A>G	p.Pro26=	P26=	Likely benign	-
c.117T>C	p.Ala39=	A39=	Likely benign	-
c.8182G>A	p.Val2728Ile	V2728I	Benign	-
c.8187G>T	p.Lys2729Asn	K2729N	Benign	-	K2729N was previously identified as a risk allele in Asians (OR = 1.4, P = 0.004; PMID: 28283652). However, in this study, it is not recognized as a "risk allele" due to its high allele frequencies (BA1) among East and South Asians
c.9222A>G	p.Leu3074=	L3074=	Likely benign	-
c.9235G>A	p.Val3079Ile	V3079I	Benign	-
c.28A>C	p.Thr10Pro	T10P	VUS	-
c.29C>T	p.Thr10Ile	T10I	VUS	-
c.29C>A	p.Thr10Lys	T10K	VUS	-
c.31T>C	p.Phe11Leu	F11L (c.31T>C)	VUS	-
c.31T>G	p.Phe11Val	F11V	VUS	-
c.32T>G	p.Phe11Cys	F11C	VUS	-
c.33T>G	p.Phe11Leu	F11L (c.33T>G)	VUS	-
c.35T>C	p.Phe12Ser	F12S	VUS	-
c.37G>A	p.Glu13Lys	E13K	VUS	-
c.38_39inv	p.Glu13Val	E13V	VUS	-
c.39A>C	p.Glu13Asp	E13D	VUS	-
c.40A>G	p.Ile14Val	I14V	VUS	-
c.41T>A	p.Ile14Asn	I14N	VUS	-
c.42T>G	p.Ile14Met	I14M	VUS	-
c.43T>C	p.Phe15Leu	F15L	VUS	-
c.44T>G	p.Phe15Cys	F15C	VUS	-
c.47A>G	p.Lys16Arg	K16R	VUS	-
c.50C>T	p.Thr17Ile	T17I	VUS	-
c.55T>C	p.Cys19Arg	C19R	VUS	-
c.56G>A	p.Cys19Tyr	C19Y	VUS	-
c.56G>T	p.Cys19Phe	C19F	VUS	-
c.66A>C	p.Ala22=	A22= (c.66A>C)	VUS	-
c.66A>G	p.Ala22=	A22= (c.66A>G)	VUS	-
c.66A>T	p.Ala22=	A22= (c.66A>T)	VUS	-
c.67G>C	p.Asp23His	D23H	VUS	-
c.68A>G	p.Asp23Gly	D23G	VUS	-
c.68A>T	p.Asp23Val	D23V	VUS	-
c.70T>G	p.Leu24Val	L24V	VUS	-
c.72A>T	p.Leu24Phe	L24F	VUS	-
c.73G>A	p.Gly25Arg	G25R	VUS	-
c.74G>A	p.Gly25Glu	G25E	VUS	-
c.76C>T	p.Pro26Ser	P26S	VUS	-
c.77C>G	p.Pro26Arg	P26R	VUS	-
c.77C>T	p.Pro26Leu	P26L	VUS	-
c.82A>G	p.Ser28Gly	S28G	VUS	-
c.83G>A	p.Ser28Asn	S28N	VUS	-
c.85C>G	p.Leu29Val	L29V	VUS	-
c.86T>G	p.Leu29Arg	L29R	VUS	-
c.88A>G	p.Asn30Asp	N30D	VUS	-
c.88A>C	p.Asn30His	N30H	VUS	-
c.89A>G	p.Asn30Ser	N30S	VUS	-
c.90T>G	p.Asn30Lys	N30K	VUS	-
c.91T>G	p.Trp31Gly	W31G	VUS	-
c.92G>T	p.Trp31Leu	W31L	VUS	-
c.93G>C	p.Trp31Cys	W31C	VUS	-
c.94T>C	p.Phe32Leu	F32L (c.94T>C)	VUS	-
c.96T>G	p.Phe32Leu	F32L (c.96T>G)	VUS	-
c.97G>A	p.Glu33Lys	E33K	VUS	-
c.103C>T	p.Leu35Phe	L35F	VUS	-
c.107C>A	p.Ser36Tyr	S36Y	VUS	-
c.107C>T	p.Ser36Phe	S36F	VUS	-
c.109T>G	p.Ser37Ala	S37A	VUS	-
c.110C>T	p.Ser37Leu	S37L	VUS	-
c.112G>A	p.Glu38Lys	E38K	VUS	-
c.37G>T	p.Glu13Ter	E13*	Pathogenic	-
c.73G>T	p.Gly25Ter	G25*	Pathogenic	-
c.91T>C	p.Trp31Arg	W31R	Likely pathogenic	-
c.97G>T	p.Glu33Ter	E33*	Pathogenic	-
c.110C>G	p.Ser37Ter	S37*	Pathogenic	-
c.7867C>T	p.His2623Tyr	H2623Y	Likely pathogenic	-
c.7868A>G	p.His2623Arg	H2623R	Pathogenic/Likely pathogenic	-
c.7878G>C	p.Trp2626Cys	W2626C	Pathogenic	Yes (PMID: 34906479)
c.7879A>T	p.Ile2627Phe	I2627F	Pathogenic	-
c.8165C>G	p.Thr2722Arg	T2722R	Pathogenic	-
c.8168A>C	p.Asp2723Ala	D2723A	Pathogenic	-
c.8168A>G	p.Asp2723Gly	D2723G	Pathogenic	-
c.9227G>T	p.Gly3076Val	G3076V	Pathogenic	-
c.9227G>A	p.Gly3076Glu	G3076E	Pathogenic/Likely pathogenic	-
c.9104A>C	p.Tyr3035Ser	Y3035S	Conflicting classifications of pathogenicity	Yes (PMID: 28283652)

## Sheet: Supplementary Table 2
Supplementary Table 2: Normalized variant/WT′ ratios (%) for all variants included in this study (variant/WT′ values <50% is highlighted in bold)											Thresholds used to identify biological effects
ClinVar Classification	Variants	Untreated		PARPi		Cisplatin		MMC			Neutral: variant/WT′ ratio >50%
		Mean	s.d.	Mean	s.d.	Mean	s.d.	Mean	s.d.		Intermediate: variant/WT′ ratio 25-50%
Benign/Likely benign	T10=	93.81	32.252	106.877	36.9514	99.67	17.1805	97.7167	32.352		Deleterious: variant/WT′ ratio ≤25%
	T17=	97.6625	17.3265	104.347	21.2432	101.765	54.1485	82.95	29.0485
	R18H	134.837	42.3825	83.27	21.9615	127.85	23.2499	131.103	72.4854
	P26=	137.77	91.9111	141.633	81.4069	133.647	99.1929	131.917	47.5063
	A39=	95.1767	21.7742	104.257	25.3243	95.0333	21.7921	97.51	46.8246
	V2728I	131.25	17.4704	143.013	12.205	125.25	5.85518	106.26	21.0283
	K2729N	100.787	13.302	98.04	3.02544	73.56	17.1675	67.58	3.11328
	L3074=	108.893	24.6077	117.757	9.76576	106.867	27.1046	131.803	17.8558
	V3079I	108.513	46.1723	109.473	35.9836	119.197	112.58	98.465	34.1038
VUS	T10P	98.9	8.11245	139.78	56.6525	124.37	43.7183	100.177	17.3817
	T10I	117.607	22.4677	120.743	44.0926	105.207	46.9622	170.24	125.219
	T10K	56.02	16.7549	58.3425	18.9684	45.29	14.8182	52.6075	31.8191
	F11L (c.31T>C)	127.793	51.3061	120.848	50.3011	98.3317	56.9138	125.43	57.0192
	F11V	123.422	96.9367	86.336	35.0942	104.076	21.3319	113.904	52.7975
	F11C	119.68	49.01	102.253	20.4792	123.413	38.835	139.743	125.371
	F11L (c.33T>G)	94.3867	31.8771	89.925	16.8673	88.6833	40.2791	95.7667	81.5025
	F12S	122.737	41.7602	144.917	75.768	197.227	164.44	110.763	34.5731
	E13K	71.1925	18.8603	82.795	22.6142	82.3375	36.6418	162.355	68.6118
	E13V	148.328	109.004	121.778	31.7424	112.738	55.2526	123.064	41.4289
	E13D	69.76	23.5913	95.6375	20.193	91.46	14.8305	73.2675	18.3043
	I14V	108.417	9.13638	110.497	22.5831	105.743	18.7258	106.297	27.8622
	I14N	82.2567	30.5526	76.8567	24.2	112.373	9.54799	115.107	83.1502
	I14M	98.8067	13.9543	108.617	13.8102	118.157	19.5696	114.813	44.882
	F15L	108.842	19.4089	100.52	17.0546	100.472	9.73025	93.318	9.58855
	F15C	122.447	33.2057	105.997	15.6168	98.5733	13.6165	95.5233	4.5244
	K16R	117.107	39.866	110.623	18.1817	120.93	11.365	142.713	27.077
	T17I	103.718	13.4584	117.184	34.727	100.792	18.0198	103.872	13.1304
	C19R	107.085	23.5058	116.632	33.3359	108.067	11.0067	156.042	90.7271
	C19Y	113.133	28.6036	102.063	17.1893	103.287	7.26453	101.777	13.8679
	C19F	95.38	6.06528	119.187	5.72348	93.2033	20.7634	109.077	13.5182
	A22= (c.66A>C)	90.52	24.839	76.448	27.5558	42.08	21.9957	18.904	9.37703
	A22= (c.66A>G)	99.53	28.9239	34.3633	6.82085	47.82	11.183	21.5933	6.59182
	A22= (c.66A>T)	102.33	38.9483	59.064	45.9142	36.218	28.2212	11.584	5.00645
	D23H	1.684	1.75907	0.146	0.326466	0	0	0.306	0.684237
	D23G	116.63	40.4175	125.977	52.647	128.947	36.2393	147.25	36.5998
	D23V	84.3133	22.2942	91.5333	20.4987	87.35	13.0244	125.78	40.5433
	L24V	93.5533	12.7091	148.763	82.3565	135.487	79.0326	120.9	52.6474
	L24F	117.85	14.845	81.1633	14.6983	99.89	10.6742	86.4267	44.9452
	G25R	109.813	17.9805	95.77	18.3676	78.4767	14.5366	39.8567	13.9318
	G25E	88.7633	12.8508	130.523	10.5324	98.7867	36.2241	129.61	35.0733
	P26S	167.537	67.2526	176.073	63.0323	214.02	75.7953	172.443	153.111
	P26R	73.9933	15.4399	119.403	75.1772	81.9233	48.222	96.6133	39.1919
	P26L	135.273	25.9409	132.54	46.2835	87.2167	61.6941	76.0133	57.122
	S28G	83.5822	20.1481	77.5556	26.8501	74.3244	26.5049	81.8633	26.877
	S28N	99.5	30.5276	96.3967	20.5265	95.7733	23.6583	142.547	85.533
	L29V	128.97	13.9261	135.907	55.802	143.7	31.5201	117.023	40.9005
	L29R	116.923	24.5318	82.46	16.1957	163.07	83.7603	104.903	66.1963
	N30D	99.986	20.2771	95.336	21.3408	97.064	28.4073	88.926	36.9885
	N30H	84.655	24.6614	78.5967	6.65929	74.3583	18.7262	134.973	61.1843
	N30S	132.552	82.0575	112.72	12.9574	138.93	70.9121	131.048	57.6802
	N30K	120.676	45.1572	107.112	32.5393	126.45	26.7982	88.824	46.563
	W31G	8.025	3.02683	0	0	0	0	7.73333	4.97074
	W31L	1.056	2.36129	0	0	0	0	0	0
	W31C	4.13	7.15337	0	0	0	0	0	0
	F32L (c.94T>C)	95.9	36.8553	108.494	55.1292	88.7788	36.0071	85.735	67.053
	F32L (c.96T>G)	71.82	54.7304	67.11	35.9496	124.558	58.0881	151.132	89.5721
	E33K	122.507	53.4121	115.5	23.091	82.08	23.9849	149.597	50.8198
	L35F	134.647	88.5128	113.187	90.225	93.7	62.7687	125.02	125.476
	S36Y	96.7933	6.32255	147.14	109.109	56.3833	24.1286	79.32	97.2199
	S36F	126.353	58.8614	99.3733	41.1606	94.0433	61.2219	116.91	47.6112
	S37A	102.71	4.39383	100.16	57.0019	103.59	53.0579	69.9933	35.4736
	S37L	83.2733	12.0394	85.8033	31.5561	124.967	61.832	80.2233	10.8776
	E38K	120.51	28.9627	87.03	18.0583	68.1567	21.747	248.29	210.338
Likely pathogenic/ Pathogenic	E13*	0	0	0	0	0	0	0	0
	G25*	3.25667	1.1491	0	0	0	0	0	0
	W31R	11.06	8.33653	0	0	0	0	2.76667	6.77692
	E33*	0	0	0	0	0	0	0	0
	S37*	0	0	0	0	0	0	0	0
	H2623Y	0	0	0	0	0	0	0	0
	H2623R	1.84667	1.66689	0	0	0	0	0	0
	W2626C	1.64	2.84056	0	0	0	0	0	0
	I2627F	1.35333	2.34404	0	0	0	0	0	0
	T2722R	0	0	0	0	0	0	0	0
	D2723A	0	0	0	0	0	0	0	0
	D2723G	2.19333	1.90266	0	0	0	0	0	0
	G3076E	1.63333	0.994853	0	0	0	0	1.78	1.28946
	G3076V	1.72333	0.561635	0	0	0	0	5.73667	3.49174
Conflicting classifications of pathogenicity	Y3035S	73.7067	8.47644	61.5467	7.3263	35.29	9.43358	8.65667	0.9943

## Sheet: Supplementary Table 3
Supplementary Table 3: VUS classified in this study along with related functional and bioinformatic data
					ACMG/AMP codes used in this study
BRCA2 Exon	HGVS Nucleotide	HGVS Protein	Variant described in this study as	Original ClinVar Classification	PS3/BS3*	PM2/BA1/BS1	PP3/BP4	PS1(Splicing)	PVS1_Strong (RNA)	Final classification based on this study (Using qualitative ACMG/AMP code combinations)	Final Classification based on this study (Using quantitative point-based system)	SpliceAI scores	BayesDel_noAF	AlignGVGD class
Exon 2	c.28A>C	p.Thr10Pro	T10P	VUS	BS3-Moderate	PM2-Supporting	BP4	-	-	Likely Benign (BS3-Moderate + BP4)	Likely Benign (-2 + 1 + -1 = -2)	0.01	-0.177004	C0
	c.29C>T	p.Thr10Ile	T10I	VUS	BS3-Moderate	PM2-Supporting	BP4	-	-	Likely Benign (BS3-Moderate + BP4)	Likely Benign (-2 + 1 + -1 = -2)	0.06	-0.192287	C0
	c.29C>A	p.Thr10Lys	T10K	VUS	PS3-Indeterminate	PM2-Supporting	BP4	-	-	VUS	VUS (0 + 1 + -1 = 0)	0.04	-0.185976	C0
	c.31T>C	p.Phe11Leu	F11L (c.31T>C)	VUS	BS3-Moderate	PM2-Supporting	BP4	-	-	Likely Benign (BS3-Moderate + BP4)	Likely Benign (-2 + 1 + -1 = -2)	0.01	-0.448782	C0
	c.31T>G	p.Phe11Val	F11V	VUS	BS3-Moderate	PM2-Supporting	BP4	-	-	Likely Benign (BS3-Moderate + BP4)	Likely Benign (-2 + 1 + -1 = -2)	0.02	-0.304558	C0
	c.32T>G	p.Phe11Cys	F11C	VUS	BS3-Moderate	PM2-Supporting	BP4	-	-	Likely Benign (BS3-Moderate + BP4)	Likely Benign (-2 + 1 + -1 = -2)	0.01	-0.248609	C55
	c.33T>G	p.Phe11Leu	F11L (c.33T>G)	VUS	BS3-Moderate	PM2-Supporting	BP4	-	-	Likely Benign (BS3-Moderate + BP4)	Likely Benign (-2 + 1 + -1 = -2)	0.02	-0.493532	C0
	c.35T>C	p.Phe12Ser	F12S	VUS	BS3-Moderate	PM2-Indeterminate	BP4	-	-	Likely Benign (BS3-Moderate + BP4)	Likely Benign (-2 + 0 + -1 = -3)	0.03	-0.256679	C0
	c.37G>A	p.Glu13Lys	E13K	VUS	BS3-Moderate	PM2-Supporting	BP4	-	-	Likely Benign (BS3-Moderate + BP4)	Likely Benign (-2 + 1 + -1 = -2)	0.08	-0.38233	C0
	c.38_39inv	p.Glu13Val	E13V	VUS	BS3-Moderate	PM2-Supporting	BP4	-	-	Likely Benign (BS3-Moderate + BP4)	Likely Benign (-2 + 1 + -1 = -2)	0.1	-	-
	c.39A>C	p.Glu13Asp	E13D	VUS	BS3-Moderate	PM2-Supporting	BP4	-	-	Likely Benign (BS3-Moderate + BP4)	Likely Benign (-2 + 1 + -1 = -2)	0	-0.570194	C0
	c.40A>G	p.Ile14Val	I14V	VUS	BS3-Moderate	PM2-Supporting	BP4	-	-	Likely Benign (BS3-Moderate + BP4)	Likely Benign (-2 + 1 + -1 = -2)	0.04	-0.498958	C0
	c.41T>A	p.Ile14Asn	I14N	VUS	BS3-Moderate	PM2-Indeterminate	BP4	-	-	Likely Benign (BS3-Moderate + BP4)	Likely Benign (-2 + 0 + -1 = -3)	0.02	-0.318894	C0
	c.42T>G	p.Ile14Met	I14M	VUS	BS3-Moderate	PM2-Supporting	BP4	-	-	Likely Benign (BS3-Moderate + BP4)	Likely Benign (-2 + 1 + -1 = -2)	0.02	-0.29057	C0
	c.43T>C	p.Phe15Leu	F15L	VUS	BS3-Moderate	PM2-Supporting	BP4	-	-	Likely Benign (BS3-Moderate + BP4)	Likely Benign (-2 + 1 + -1 = -2)	0.03	-0.178018	C15
	c.44T>G	p.Phe15Cys	F15C	VUS	BS3-Moderate	PM2-Supporting	BP4	-	-	Likely Benign (BS3-Moderate + BP4)	Likely Benign (-2 + 1 + -1 = -2)	0.01	0.00861755	C65
	c.47A>G	p.Lys16Arg	K16R	VUS	BS3-Moderate	PM2-Supporting	BP4	-	-	Likely Benign (BS3-Moderate + BP4)	Likely Benign (-2 + 1 + -1 = -2)	0.06	-0.505521	C0
	c.50C>T	p.Thr17Ile	T17I	VUS	BS3-Moderate	PM2-Supporting	BP4	-	-	Likely Benign (BS3-Moderate + BP4)	Likely Benign (-2 + 1 + -1 = -2)	0.01	-0.493298	C0
	c.55T>C	p.Cys19Arg	C19R	VUS	BS3-Moderate	PM2-Supporting	BP4	-	-	Likely Benign (BS3-Moderate + BP4)	Likely Benign (-2 + 1 + -1 = -2)	0.02	-0.11965	C0
	c.56G>A	p.Cys19Tyr	C19Y	VUS	BS3-Moderate	PM2-Supporting	BP4	-	-	Likely Benign (BS3-Moderate + BP4)	Likely Benign (-2 + 1 + -1 = -2)	0.01	-0.122478	C0
	c.56G>T	p.Cys19Phe	C19F	VUS	BS3-Moderate	BS1-Supporting	BP4	-	-	Likely Benign (BS3-Moderate + BS1-Supporting + BP4)	Likely Benign (-2 + -1 + -1 = -4)	0	-0.105921	C0
	c.66A>C	p.Ala22=	A22= (c.66A>C)	VUS	PS3-Moderate	PM2-Supporting	PP3	PS1(Splicing)-Moderate	-	Likely Pathogenic (PS1(Splicing)-Moderate + PS3-Moderate + PM2-Supporting + PP3)	Likely Pathogenic (2 + 1 + 1 + 2 = 6)	0.27	-	-
	c.66A>G	p.Ala22=	A22= (c.66A>G)	VUS	PS3-Moderate	PM2-Supporting	PP3	PS1(Splicing)-Moderate	-	Likely Pathogenic (PS1(Splicing)-Moderate + PS3-Moderate + PM2-Supporting + PP3)	Likely Pathogenic (2 + 1 + 1 + 2 = 6)	0.33	-	-
	c.66A>T	p.Ala22=	A22= (c.66A>T)	VUS	PS3-Moderate	PM2-Supporting	PP3	PS1(Splicing)-Moderate	-	Likely Pathogenic (PS1(Splicing)-Moderate + PS3-Moderate + PM2-Supporting + PP3)	Likely Pathogenic (2 + 1 + 1 + 2 = 6)	0.44	-	-
	c.67G>C	p.Asp23His	D23H	VUS	PS3-Moderate	PM2-Supporting	-	-	PVS1_Strong (RNA)	Likely Pathogenic (PVS1_Strong (RNA) + PS3-Moderate + PM2-Supporting)	Likely Pathogenic (2 + 1 + 4 = 7)	0.93	-0.20936	C0
Exon 3	c.68A>G	p.Asp23Gly	D23G	VUS	BS3-Moderate	PM2-Indeterminate	BP4	-	-	Likely Benign (BS3-Moderate + BP4)	Likely Benign (-2 + 0 + -1 = -3)	0.02	-0.25749	C0
	c.68A>T	p.Asp23Val	D23V	VUS	BS3-Moderate	PM2-Supporting	BP4	-	-	Likely Benign (BS3-Moderate + BP4)	Likely Benign (-2 + 1 + -1 = -2)	0.02	-0.189162	C15
	c.70T>G	p.Leu24Val	L24V	VUS	BS3-Moderate	PM2-Supporting	BP4	-	-	Likely Benign (BS3-Moderate + BP4)	Likely Benign (-2 + 1 + -1 = -2)	0.01	-0.38467	C25
	c.72A>T	p.Leu24Phe	L24F	VUS	BS3-Moderate	PM2-Supporting	BP4	-	-	Likely Benign (BS3-Moderate + BP4)	Likely Benign (-2 + 1 + -1 = -2)	0.03	-0.166773	C15
	c.73G>A	p.Gly25Arg	G25R	VUS	PS3-Indeterminate	PM2-Supporting	BP4	-	-	VUS	VUS (0 + 1 + -1 = 0)	0.01	-0.0145657	C65
	c.74G>A	p.Gly25Glu	G25E	VUS	BS3-Moderate	PM2-Supporting	BP4	-	-	Likely Benign (BS3-Moderate + BP4)	Likely Benign (-2 + 1 + -1 = -2)	0.01	0.0110752	C65
	c.76C>T	p.Pro26Ser	P26S	VUS	BS3-Moderate	PM2-Supporting	BP4	-	-	Likely Benign (BS3-Moderate + BP4)	Likely Benign (-2 + 1 + -1 = -2)	0.02	-0.315729	C0
	c.77C>G	p.Pro26Arg	P26R	VUS	BS3-Moderate	PM2-Indeterminate	BP4	-	-	Likely Benign (BS3-Moderate + BP4)	Likely Benign (-2 + 0 + -1 = -3)	0.02	-0.185931	C0
	c.77C>T	p.Pro26Leu	P26L	VUS	BS3-Moderate	PM2-Supporting	BP4	-	-	Likely Benign (BS3-Moderate + BP4)	Likely Benign (-2 + 1 + -1 = -2)	0.12	-0.203314	C0
	c.82A>G	p.Ser28Gly	S28G	VUS	BS3-Moderate	PM2-Supporting	BP4	-	-	Likely Benign (BS3-Moderate + BP4)	Likely Benign (-2 + 1 + -1 = -2)	0.05	-0.359074	C0
	c.83G>A	p.Ser28Asn	S28N	VUS	BS3-Moderate	PM2-Supporting	BP4	-	-	Likely Benign (BS3-Moderate + BP4)	Likely Benign (-2 + 1 + -1 = -2)	0	-0.425742	C0
	c.85C>G	p.Leu29Val	L29V	VUS	BS3-Moderate	PM2-Indeterminate	BP4	-	-	Likely Benign (BS3-Moderate + BP4)	Likely Benign (-2 + 0 + -1 = -3)	0	-0.413789	C0
	c.86T>G	p.Leu29Arg	L29R	VUS	BS3-Moderate	PM2-Supporting	BP4	-	-	Likely Benign (BS3-Moderate + BP4)	Likely Benign (-2 + 1 + -1 = -2)	0.02	-0.315746	C0
	c.88A>G	p.Asn30Asp	N30D	VUS	BS3-Moderate	PM2-Supporting	BP4	-	-	Likely Benign (BS3-Moderate + BP4)	Likely Benign (-2 + 1 + -1 = -2)	0.02	-0.518649	C0
	c.88A>C	p.Asn30His	N30H	VUS	BS3-Moderate	PM2-Indeterminate	BP4	-	-	Likely Benign (BS3-Moderate + BP4)	Likely Benign (-2 + 0 + -1 = -3)	0.02	-0.525198	C15
	c.89A>G	p.Asn30Ser	N30S	VUS	BS3-Moderate	PM2-Supporting	BP4	-	-	Likely Benign (BS3-Moderate + BP4)	Likely Benign (-2 + 1 + -1 = -2)	0.05	-0.494857	C0
	c.90T>G	p.Asn30Lys	N30K	VUS	BS3-Moderate	PM2-Supporting	BP4	-	-	Likely Benign (BS3-Moderate + BP4)	Likely Benign (-2 + 1 + -1 = -2)	0.01	-0.468269	C15
	c.91T>G	p.Trp31Gly	W31G	VUS	PS3-Moderate	PM2-Supporting	BP4	-	-	VUS	VUS (2 + 1 + -1 = 2)	0	-0.118801	C65
	c.92G>T	p.Trp31Leu	W31L	VUS	PS3-Moderate	PM2-Indeterminate	BP4	-	-	VUS	VUS (2 + 0 + -1 = 1)	0.04	-0.150467	C55
	c.93G>C	p.Trp31Cys	W31C	VUS	PS3-Moderate	PM2-Supporting	BP4	-	-	VUS	VUS (2 + 1 + -1 = 2)	0.01	-0.0905495	C65
	c.94T>C	p.Phe32Leu	F32L (c.94T>C)	VUS	BS3-Moderate	PM2-Supporting	BP4	-	-	Likely Benign (BS3-Moderate + BP4)	Likely Benign (-2 + 1 + -1 = -2)	0.01	0.0507575	C15
	c.96T>G	p.Phe32Leu	F32L (c.96T>G)	VUS	BS3-Moderate	PM2-Supporting	BP4	-	-	Likely Benign (BS3-Moderate + BP4)	Likely Benign (-2 + 1 + -1 = -2)	0	0.0331909	C15
	c.97G>A	p.Glu33Lys	E33K	VUS	BS3-Moderate	PM2-Supporting	BP4	-	-	Likely Benign (BS3-Moderate + BP4)	Likely Benign (-2 + 1 + -1 = -2)	0.14	-0.368285	C0
	c.103C>T	p.Leu35Phe	L35F	VUS	BS3-Moderate	PM2-Supporting	BP4	-	-	Likely Benign (BS3-Moderate + BP4)	Likely Benign (-2 + 1 + -1 = -2)	0.01	-0.372604	C0
	c.107C>A	p.Ser36Tyr	S36Y	VUS	BS3-Moderate	PM2-Indeterminate	BP4	-	-	Likely Benign (BS3-Moderate + BP4)	Likely Benign (-2 + 0 + -1 = -3)	0.02	-0.37953	C0
	c.107C>T	p.Ser36Phe	S36F	VUS	BS3-Moderate	PM2-Indeterminate	BP4	-	-	Likely Benign (BS3-Moderate + BP4)	Likely Benign (-2 + 0 + -1 = -3)	0.05	-0.419792	C0
	c.109T>G	p.Ser37Ala	S37A	VUS	BS3-Moderate	PM2-Supporting	BP4	-	-	Likely Benign (BS3-Moderate + BP4)	Likely Benign (-2 + 1 + -1 = -2)	0	-0.529638	C0
	c.110C>T	p.Ser37Leu	S37L	VUS	BS3-Moderate	PM2-Supporting	BP4	-	-	Likely Benign (BS3-Moderate + BP4)	Likely Benign (-2 + 1 + -1 = -2)	0.09	-0.503941	C0
	c.112G>A	p.Glu38Lys	E38K	VUS	BS3-Moderate	PM2-Supporting	BP4	-	-	Likely Benign (BS3-Moderate + BP4)	Likely Benign (-2 + 1 + -1 = -2)	0.03	-0.370992	C0
* - Variants were assigned PS3 or BS3 classifications in the following manner: PS3-Moderate was applied to variants demonstrating deleterious effects in either untreated or drug sensitivity assays. PS3-Indeterminate was assigned to variants exhibiting an intermediate effect in either untreated or drug sensitivity assays, without evidence of deleteriousness. BS3-Moderate was applied to variants cl…

## Sheet: Supplementary Table 4
Supplementary Table 4: BayesDel score for all possible substitution variant in BRCA2-PBD. Variants with BayesDel_noAF score ≥0.30 are indicated in bold letters
#Chr	Start	ref	alt	BayesDel_noAF	Variant	Included in this study (Yes/No)
13	32890625	A	C	-0.177004	BRCA2 c.28A>C p.(Thr10Pro)	Yes
13	32890625	A	G	-0.307286	BRCA2 c.28A>G p.(Thr10Ala)	No
13	32890625	A	T	-0.42856	BRCA2 c.28A>T p.(Thr10Ser)	No
13	32890626	C	A	-0.185976	BRCA2 c.29C>A p.(Thr10Lys)	Yes
13	32890626	C	G	-0.138544	BRCA2 c.29C>G p.(Thr10Arg)	No
13	32890626	C	T	-0.192287	BRCA2 c.29C>T p.(Thr10Ile)	Yes
13	32890628	T	A	-0.311779	BRCA2 c.31T>A p.(Phe11Ile)	No
13	32890628	T	C	-0.448782	BRCA2 c.31T>C p.(Phe11Leu)	Yes
13	32890628	T	G	-0.304558	BRCA2 c.31T>G p.(Phe11Val)	Yes
13	32890629	T	A	-0.345062	BRCA2 c.32T>A p.(Phe11Tyr)	No
13	32890629	T	C	-0.172333	BRCA2 c.32T>C p.(Phe11Ser)	No
13	32890629	T	G	-0.248609	BRCA2 c.32T>G p.(Phe11Cys)	Yes
13	32890630	T	A	-0.493533	BRCA2 c.33T>A p.(Phe11Leu)	No
13	32890630	T	G	-0.493532	BRCA2 c.33T>G p.(Phe11Leu)	Yes
13	32890631	T	A	-0.324246	BRCA2 c.34T>A p.(Phe12Ile)	No
13	32890631	T	C	-0.329323	BRCA2 c.34T>C p.(Phe12Leu)	No
13	32890631	T	G	-0.304464	BRCA2 c.34T>G p.(Phe12Val)	No
13	32890632	T	A	-0.419426	BRCA2 c.35T>A p.(Phe12Tyr)	No
13	32890632	T	C	-0.256679	BRCA2 c.35T>C p.(Phe12Ser)	Yes
13	32890632	T	G	-0.309295	BRCA2 c.35T>G p.(Phe12Cys)	No
13	32890633	T	A	-0.365319	BRCA2 c.36T>A p.(Phe12Leu)	No
13	32890633	T	G	-0.365329	BRCA2 c.36T>G p.(Phe12Leu)	No
13	32890634	G	A	-0.38233	BRCA2 c.37G>A p.(Glu13Lys)	Yes
13	32890634	G	C	-0.420076	BRCA2 c.37G>C p.(Glu13Gln)	No
13	32890634	G	T	0.577639	BRCA2 c.37G>T p.(Glu13Ter)	Yes
13	32890635	A	C	-0.360052	BRCA2 c.38A>C p.(Glu13Ala)	No
13	32890635	A	G	-0.342516	BRCA2 c.38A>G p.(Glu13Gly)	No
13	32890635	A	T	-0.288342	BRCA2 c.38A>T p.(Glu13Val)	No
13	32890636	A	C	-0.570194	BRCA2 c.39A>C p.(Glu13Asp)	Yes
13	32890636	A	T	-0.570195	BRCA2 c.39A>T p.(Glu13Asp)	No
13	32890637	A	C	-0.464958	BRCA2 c.40A>C p.(Ile14Leu)	No
13	32890637	A	G	-0.498958	BRCA2 c.40A>G p.(Ile14Val)	Yes
13	32890637	A	T	-0.222835	BRCA2 c.40A>T p.(Ile14Phe)	No
13	32890638	T	A	-0.318894	BRCA2 c.41T>A p.(Ile14Asn)	Yes
13	32890638	T	C	-0.193774	BRCA2 c.41T>C p.(Ile14Thr)	No
13	32890638	T	G	-0.0831769	BRCA2 c.41T>G p.(Ile14Ser)	No
13	32890639	T	G	-0.29057	BRCA2 c.42T>G p.(Ile14Met)	Yes
13	32890640	T	A	-0.216674	BRCA2 c.43T>A p.(Phe15Ile)	No
13	32890640	T	C	-0.178018	BRCA2 c.43T>C p.(Phe15Leu)	Yes
13	32890640	T	G	-0.185245	BRCA2 c.43T>G p.(Phe15Val)	No
13	32890641	T	A	-0.319982	BRCA2 c.44T>A p.(Phe15Tyr)	No
13	32890641	T	C	0.0748683	BRCA2 c.44T>C p.(Phe15Ser)	No
13	32890641	T	G	0.00861755	BRCA2 c.44T>G p.(Phe15Cys)	Yes
13	32890642	T	A	-0.106528	BRCA2 c.45T>A p.(Phe15Leu)	No
13	32890642	T	G	-0.106548	BRCA2 c.45T>G p.(Phe15Leu)	No
13	32890643	A	C	-0.444236	BRCA2 c.46A>C p.(Lys16Gln)	No
13	32890643	A	G	-0.380335	BRCA2 c.46A>G p.(Lys16Glu)	No
13	32890643	A	T	0.520981	BRCA2 c.46A>T p.(Lys16Ter)	No
13	32890644	A	C	-0.334584	BRCA2 c.47A>C p.(Lys16Thr)	No
13	32890644	A	G	-0.505521	BRCA2 c.47A>G p.(Lys16Arg)	Yes
13	32890644	A	T	-0.349054	BRCA2 c.47A>T p.(Lys16Met)	No
13	32890645	G	C	-0.480826	BRCA2 c.48G>C p.(Lys16Asn)	No
13	32890645	G	T	-0.480826	BRCA2 c.48G>T p.(Lys16Asn)	No
13	32890646	A	C	-0.387354	BRCA2 c.49A>C p.(Thr17Pro)	No
13	32890646	A	G	-0.618841	BRCA2 c.49A>G p.(Thr17Ala)	No
13	32890646	A	T	-0.516224	BRCA2 c.49A>T p.(Thr17Ser)	No
13	32890647	C	A	-0.433866	BRCA2 c.50C>A p.(Thr17Lys)	No
13	32890647	C	G	-0.434057	BRCA2 c.50C>G p.(Thr17Arg)	No
13	32890647	C	T	-0.493298	BRCA2 c.50C>T p.(Thr17Ile)	Yes
13	32890649	C	A	-0.218937	BRCA2 c.52C>A p.(Arg18Ser)	No
13	32890649	C	G	-0.172253	BRCA2 c.52C>G p.(Arg18Gly)	No
13	32890649	C	T	-0.169814	BRCA2 c.52C>T p.(Arg18Cys)	No
13	32890650	G	A	-0.414368	BRCA2 c.53G>A p.(Arg18His)	Yes
13	32890650	G	C	-0.0346337	BRCA2 c.53G>C p.(Arg18Pro)	No
13	32890650	G	T	-0.188603	BRCA2 c.53G>T p.(Arg18Leu)	No
13	32890652	T	A	-0.143703	BRCA2 c.55T>A p.(Cys19Ser)	No
13	32890652	T	C	-0.11965	BRCA2 c.55T>C p.(Cys19Arg)	Yes
13	32890652	T	G	-0.113212	BRCA2 c.55T>G p.(Cys19Gly)	No
13	32890653	G	A	-0.122478	BRCA2 c.56G>A p.(Cys19Tyr)	Yes
13	32890653	G	C	-0.130245	BRCA2 c.56G>C p.(Cys19Ser)	No
13	32890653	G	T	-0.105921	BRCA2 c.56G>T p.(Cys19Phe)	Yes
13	32890654	C	A	0.544146	BRCA2 c.57C>A p.(Cys19Ter)	No
13	32890654	C	G	-0.13523	BRCA2 c.57C>G p.(Cys19Trp)	No
13	32890655	A	C	-0.498812	BRCA2 c.58A>C p.(Asn20His)	No
13	32890655	A	G	-0.524089	BRCA2 c.58A>G p.(Asn20Asp)	No
13	32890655	A	T	-0.384102	BRCA2 c.58A>T p.(Asn20Tyr)	No
13	32890656	A	C	-0.552873	BRCA2 c.59A>C p.(Asn20Thr)	No
13	32890656	A	G	-0.617246	BRCA2 c.59A>G p.(Asn20Ser)	No
13	32890656	A	T	-0.434057	BRCA2 c.59A>T p.(Asn20Ile)	No
13	32890657	C	A	-0.545574	BRCA2 c.60C>A p.(Asn20Lys)	No
13	32890657	C	G	-0.545574	BRCA2 c.60C>G p.(Asn20Lys)	No
13	32890658	A	C	-0.604328	BRCA2 c.61A>C p.(Lys21Gln)	No
13	32890658	A	G	-0.592693	BRCA2 c.61A>G p.(Lys21Glu)	No
13	32890658	A	T	0.293526	BRCA2 c.61A>T p.(Lys21Ter)	No
13	32890659	A	C	-0.468282	BRCA2 c.62A>C p.(Lys21Thr)	No
13	32890659	A	G	-0.552705	BRCA2 c.62A>G p.(Lys21Arg)	No
13	32890659	A	T	-0.415394	BRCA2 c.62A>T p.(Lys21Ile)	No
13	32890660	A	C	-0.563365	BRCA2 c.63A>C p.(Lys21Asn)	No
13	32890660	A	T	-0.563369	BRCA2 c.63A>T p.(Lys21Asn)	No
13	32890661	G	A	-0.474869	BRCA2 c.64G>A p.(Ala22Thr)	No
13	32890661	G	C	-0.34492	BRCA2 c.64G>C p.(Ala22Pro)	No
13	32890661	G	T	-0.4891	BRCA2 c.64G>T p.(Ala22Ser)	No
13	32890662	C	A	-0.351505	BRCA2 c.65C>A p.(Ala22Glu)	No
13	32890662	C	G	-0.416745	BRCA2 c.65C>G p.(Ala22Gly)	No
13	32890662	C	T	-0.423888	BRCA2 c.65C>T p.(Ala22Val)	No
13	32890664	G	A	-0.306053	BRCA2 c.67G>A p.(Asp23Asn)	No
13	32890664	G	C	-0.20936	BRCA2 c.67G>C p.(Asp23His)	Yes
13	32890664	G	T	-0.152312	BRCA2 c.67G>T p.(Asp23Tyr)	No
13	32893214	A	C	-0.294359	BRCA2 c.68A>C p.(Asp23Ala)	No
13	32893214	A	G	-0.25749	BRCA2 c.68A>G p.(Asp23Gly)	Yes
13	32893214	A	T	-0.189162	BRCA2 c.68A>T p.(Asp23Val)	Yes
13	32893215	T	A	-0.440559	BRCA2 c.69T>A p.(Asp23Glu)	No
13	32893215	T	G	-0.440779	BRCA2 c.69T>G p.(Asp23Glu)	No
13	32893216	T	A	-0.473172	BRCA2 c.70T>A p.(Leu24Ile)	No
13	32893216	T	G	-0.38467	BRCA2 c.70T>G p.(Leu24Val)	Yes
13	32893217	T	A	0.652534	BRCA2 c.71T>A p.(Leu24Ter)	No
13	32893217	T	C	-0.183861	BRCA2 c.71T>C p.(Leu24Ser)	No
13	32893217	T	G	0.652534	BRCA2 c.71T>G p.(Leu24Ter)	No
13	32893218	A	C	-0.166769	BRCA2 c.72A>C p.(Leu24Phe)	No
13	32893218	A	T	-0.166773	BRCA2 c.72A>T p.(Leu24Phe)	Yes
13	32893219	G	A	-0.0145657	BRCA2 c.73G>A p.(Gly25Arg)	Yes
13	32893219	G	C	-0.0145576	BRCA2 c.73G>C p.(Gly25Arg)	No
13	32893219	G	T	0.652534	BRCA2 c.73G>T p.(Gly25Ter)	Yes
13	32893220	G	A	0.0110752	BRCA2 c.74G>A p.(Gly25Glu)	Yes
13	32893220	G	C	-0.135887	BRCA2 c.74G>C p.(Gly25Ala)	No
13	32893220	G	T	-0.10186	BRCA2 c.74G>T p.(Gly25Val)	No
13	32893222	C	A	-0.237264	BRCA2 c.76C>A p.(Pro26Thr)	No
13	32893222	C	G	-0.314038	BRCA2 c.76C>G p.(Pro26Ala)	No
13	32893222	C	T	-0.315729	BRCA2 c.76C>T p.(Pro26Ser)	Yes
13	32893223	C	A	-0.268056	BRCA2 c.77C>A p.(Pro26Gln)	No
13	32893223	C	G	-0.185931	BRCA2 c.77C>G p.(Pro26Arg)	Yes
13	32893223	C	T	-0.203314	BRCA2 c.77C>T p.(Pro26Leu)	Yes
13	32893225	A	C	-0.446978	BRCA2 c.79A>C p.(Ile27Leu)	No
13	32893225	A	G	-0.540662	BRCA2 c.79A>G p.(Ile27Val)	No
13	32893225	A	T	-0.446979	BRCA2 c.79A>T p.(Ile27Leu)	No
13	32893226	T	A	-0.243477	BRCA2 c.80T>A p.(Ile27Lys)	No
13	32893226	T	C	-0.326282	BRCA2 c.80T>C p.(Ile27Thr)	No
13	32893226	T	G	-0.204091	BRCA2 c.80T>G p.(Ile27Arg)	No
13	32893227	A	G	-0.36711	BRCA2 c.81A>G p.(Ile27Met)	No
13	32893228	A	C	-0.19795	BRCA2 c.82A>C p.(Ser28Arg)	No
13	32893228	A	G	-0.359074	BRCA2 c.82A>G p.(Ser28Gly)	Yes
13	32893228	A	T	-0.280082	BRCA2 c.82A>T p.(Ser28Cys)	No
13	32893229	G	A	-0.425742	BRCA2 c.83G>A p.(Ser28Asn)	Yes
13	32893229	G	C	-0.356913	BRCA2 c.83G>C p.(Ser28Thr)	No
13	32893229	G	T	-0.190674	BRCA2 c.83G>T p.(Ser28Ile)	No
13	32893230	T	A	-0.265721	BRCA2 c.84T>A p.(Ser28Arg)	No
13	32893230	T	G	-0.265718	BRCA2 c.84T>G p.(Ser28Arg)	No
13	32893231	C	A	-0.432255	BRCA2 c.85C>A p.(Leu29Ile)	No
13	32893231	C	G	-0.413789	BRCA2 c.85C>G p.(Leu29Val)	Yes
13	32893231	C	T	-0.368335	BRCA2 c.85C>T p.(Leu29Phe)	No
13	32893232	T	A	-0.335385	BRCA2 c.86T>A p.(Leu29His)	No
13	32893232	T	C	-0.242062	BRCA2 c.86T>C p.(Leu29Pro)	No
13	32893232	T	G	-0.315746	BRCA2 c.86T>G p.(Leu29Arg)	Yes
13	32893234	A	C	-0.525198	BRCA2 c.88A>C p.(Asn30His)	Yes
13	32893234	A	G	-0.518649	BRCA2 c.88A>G p.(Asn30Asp)	Yes
13	32893234	A	T	-0.376293	BRCA2 c.88A>T p.(Asn30Tyr)	No
13	32893235	A	C	-0.421044	BRCA2 c.89A>C p.(Asn30Thr)	No
13	32893235	A	G	-0.494857	BRCA2 c.89A>G p.(Asn30Ser)	Yes
13	32893235	A	T	-0.347607	BRCA2 c.89A>T p.(Asn30Ile)	No
13	32893236	T	A	-0.468256	BRCA2 c.90T>A p.(Asn30Lys)	No
13	32893236	T	G	-0.468269	BRCA2 c.90T>G p.(Asn30Lys)	Yes
13	32893237	T	A	-0.11966	BRCA2 c.91T>A p.(Trp31Arg)	No
13	32893237	T	C	-0.119666	BRCA2 c.91T>C p.(Trp31Arg)	Yes
13	32893237	T	G	-0.118801	BRCA2 c.91T>G p.(Trp31Gly)	Yes
13	32893238	G	A	0.652534	BRCA2 c.92G>A p.(Trp31Ter)	No
13	32893238	G	C	-0.102015	BRCA2 c.92G>C p.(Trp31Ser)	No
13	32893238	G	T	-0.150467	BRCA2 c.92G>T p.(Trp31Leu)	Yes
13	32893239	G	A	0.652534	BRCA2 c.93G>A p.(Trp31Ter)	No
13	32893239	G	C	-0.0905495	BRCA2 c.93G>C p.(Trp31Cys)	Yes
13	32893239	G	T	-0.0905508	BRCA2 c.93G>T p.(Trp31Cys)	No
13	32893240	T	A	-0.174547	BRCA2 c.94T>A p.(Phe32Ile)	No
13	32893240	T	C	0.0507575	BRCA2 c.94T>C p.(Phe32Leu)	Yes
13	32893240	T	G	-0.157965	BRCA2 c.94T>G p.(Phe32Val)	No
13	32893241	T	A	-0.309213	BRCA2 c.95T>A p.(Phe32Tyr)	No
13	32893241	T	C	-0.00703595	BRCA2 c.95T>C p.(Phe32Ser)	No
13	32893241	T	G	-0.102493	BRCA2 c.95T>G p.(Phe32Cys)	No
13	32893242	T	A	0.033211	BRCA2 c.96T>A p.(Phe32Leu)	No
13	32893242	T	G	0.0331909	BRCA2 c.96T>G p.(Phe32Leu)	Yes
13	32893243	G	A	-0.368285	BRCA2 c.97G>A p.(Glu33Lys)	Yes
13	32893243	G	C	-0.440536	BRCA2 c.97G>C p.(Glu33Gln)	No
13	32893243	G	T	0.634849	BRCA2 c.97G>T p.(Glu33Ter)	Yes
13	32893244	A	C	-0.360658	BRCA2 c.98A>C p.(Glu33Ala)	No
13	32893244	A	G	-0.387526	BRCA2 c.98A>G p.(Glu33Gly)	No
13	32893244	A	T	-0.344655	BRCA2 c.98A>T p.(Glu33Val)	No
13	32893245	A	C	-0.490914	BRCA2 c.99A>C p.(Glu33Asp)	No
13	32893245	A	T	-0.490948	BRCA2 c.99A>T p.(Glu33Asp)	No
13	32893246	G	A	-0.310289	BRCA2 c.100G>A p.(Glu34Lys)	No
13	32893246	G	C	-0.399344	BRCA2 c.100G>C p.(Glu34Gln)	No
13	32893246	G	T	0.652534	BRCA2 c.100G>T p.(Glu34Ter)	No
13	32893247	A	C	-0.328405	BRCA2 c.101A>C p.(Glu34Ala)	No
13	32893247	A	G	-0.31862	BRCA2 c.101A>G p.(Glu34Gly)	No
13	32893247	A	T	-0.324564	BRCA2 c.101A>T p.(Glu34Val)	No
13	32893248	A	C	-0.445014	BRCA2 c.102A>C p.(Glu34Asp)	No
13	32893248	A	T	-0.445022	BRCA2 c.102A>T p.(Glu34Asp)	No
13	32893249	C	A	-0.393327	BRCA2 c.103C>A p.(Leu35Ile)	No
13	32893249	C	G	-0.384555	BRCA2 c.103C>G p.(Leu35Val)	No
13	32893249	C	T	-0.372604	BRCA2 c.103C>T p.(Leu35Phe)	Yes
13	32893250	T	A	-0.318388	BRCA2 c.104T>A p.(Leu35His)	No
13	32893250	T	C	-0.198479	BRCA2 c.104T>C p.(Leu35Pro)	No
13	32893250	T	G	-0.238323	BRCA2 c.104T>G p.(Leu35Arg)	No
13	32893252	T	A	-0.460818	BRCA2 c.106T>A p.(Ser36Thr)	No
13	32893252	T	C	-0.372369	BRCA2 c.106T>C p.(Ser36Pro)	No
13	32893252	T	G	-0.469399	BRCA2 c.106T>G p.(Ser36Ala)	No
13	32893253	C	A	-0.37953	BRCA2 c.107C>A p.(Ser36Tyr)	Yes
13	32893253	C	G	-0.428056	BRCA2 c.107C>G p.(Ser36Cys)	No
13	32893253	C	T	-0.419792	BRCA2 c.107C>T p.(Ser36Phe)	Yes
13	32893255	T	A	-0.47221	BRCA2 c.109T>A p.(Ser37Thr)	No
13	32893255	T	C	-0.44751	BRCA2 c.109T>C p.(Ser37Pro)	No
13	32893255	T	G	-0.529638	BRCA2 c.109T>G p.(Ser37Ala)	Yes
13	32893256	C	A	0.588046	BRCA2 c.110C>A p.(Ser37Ter)	No
13	32893256	C	G	0.588046	BRCA2 c.110C>G p.(Ser37Ter)	Yes
13	32893256	C	T	-0.503941	BRCA2 c.110C>T p.(Ser37Leu)	Yes
13	32893258	G	A	-0.370992	BRCA2 c.112G>A p.(Glu38Lys)	Yes
13	32893258	G	C	-0.426509	BRCA2 c.112G>C p.(Glu38Gln)	No
13	32893258	G	T	0.634849	BRCA2 c.112G>T p.(Glu38Ter)	No
13	32893259	A	C	-0.356774	BRCA2 c.113A>C p.(Glu38Ala)	No
13	32893259	A	G	-0.348655	BRCA2 c.113A>G p.(Glu38Gly)	No
13	32893259	A	T	-0.348726	BRCA2 c.113A>T p.(Glu38Val)	No
13	32893260	A	C	-0.420547	BRCA2 c.114A>C p.(Glu38Asp)	No
13	32893260	A	T	-0.420599	BRCA2 c.114A>T p.(Glu38Asp)	No
13	32893261	G	A	-0.314861	BRCA2 c.115G>A p.(Ala39Thr)	No
13	32893261	G	C	-0.243739	BRCA2 c.115G>C p.(Ala39Pro)	No
13	32893261	G	T	-0.336058	BRCA2 c.115G>T p.(Ala39Ser)	No
13	32893262	C	A	-0.305217	BRCA2 c.116C>A p.(Ala39Asp)	No
13	32893262	C	G	-0.355199	BRCA2 c.116C>G p.(Ala39Gly)	No
13	32893262	C	T	-0.323256	BRCA2 c.116C>T p.(Ala39Val)	No
13	32893264	C	A	-0.610375	BRCA2 c.118C>A p.(Pro40Thr)	No
13	32893264	C	G	-0.583072	BRCA2 c.118C>G p.(Pro40Ala)	No
13	32893264	C	T	-0.614851	BRCA2 c.118C>T p.(Pro40Ser)	No
13	32893265	C	A	-0.521873	BRCA2 c.119C>A p.(Pro40Gln)	No
13	32893265	C	G	-0.485682	BRCA2 c.119C>G p.(Pro40Arg)	No
13	32893265	C	T	-0.570026	BRCA2 c.119C>T p.(Pro40Leu)	No

## Sheet: Supplementary Table 8
Supplementary Table 8: An example illustrating the normalization of raw NGS counts of variant and WT′ reads to produce Figures 2 and 3.
	Sample set	WT/Unmodified	Reads	Variant	Reads	WT′	Reads	Frame shift	Reads	In-frame	Reads	Indel	Reads/Modified	Variant/WT′ ratio	Total Reads	Normalized Variant/WT′ ratio (%)
BRCA2-D23H	Day2	0.438727	6548	0.121541	1814	0.039866	595	0.45072	6727	0.110553	1650	0.561273	8377	3.04874	14925	100
	Day12-Untreated	0.750614	31158	0.00503493	209	0.0613346	2546	0.0537943	2233	0.195591	8119	0.249386	10352	0.0820896	41510	2.69257
	Day12-PARPi	0.775391	32951	0	0	0.069583	2957	0.0121894	518	0.21242	9027	0.224609	9545	0	42496	0
	Day12-Cisplatin	0.717778	23373	0	0	0.0975033	3175	0.0173817	566	0.26484	8624	0.282222	9190	0	32563	0
	Day12-MMC	0.855211	11636	0.00205792	28	0.0440247	599	0.0222696	303	0.122519	1667	0.144789	1970	0.0467446	13606	1.53324

## Sheet: Supplementary Table 9
Supplementary Table 9: An example illustrating the normalization of raw NGS counts of Frameshift InDel and WT′ reads to produce Supplementary Figure 2
	Sample set	WT/Unmodified	Reads	Variant	Reads	WT′	Reads	Frameshift InDel	Reads	In-frame	Reads	Indel	Reads/Modified	Frameshift InDel:WT´ ratio	Total Reads	Normalized Frameshift InDel:WT´ ratio (%)
BRCA2-D23H	Day2	0.438727	6548	0.121541	1814	0.039866	595	0.45072	6727	0.110553	1650	0.561273	8377	11.3059	14925	100
	Day12-Untreated	0.750614	31158	0.00503493	209	0.0613346	2546	0.0537943	2233	0.195591	8119	0.249386	10352	0.877062	41510	7.75757
	Day12-PARPi	0.775391	32951	0	0	0.069583	2957	0.0121894	518	0.21242	9027	0.224609	9545	0.175178	42496	1.54944
	Day12-Cisplatin	0.717778	23373	0	0	0.0975033	3175	0.0173817	566	0.26484	8624	0.282222	9190	0.178268	32563	1.57677
	Day12-MMC	0.855211	11636	0.00205792	28	0.0440247	599	0.0222696	303	0.122519	1667	0.144789	1970	0.505843	13606	4.47416
