# Supplementary material for: Precision screening facilitates clinical classification of BRCA2-PALB2 binding variants with benign and pathogenic functional effects
Source: J Clin Invest. 2025 Apr 15;135(12):e181879. doi: 10.1172/JCI181879 (PMC12165785; doi:10.1172/JCI181879)
Supplement: Supporting data values [file jci-135-181879-s034.xlsx]

## Sheet: 2A
Normalized variant/WT′ ratios (%) for Day12-Untreated
Variants	Repeat 1	Repeat 2	Repeat 3	Repeat 4	Repeat 5	Repeat 6	Repeat 7	Repeat 8	Repeat 9
T10=	82.78	130.13	68.52
T17=	98.58	77.52	119.71	94.84
R18H	86.54	165.83	152.14
P26=	81.65	243.84	87.82
A39=	112.61	70.77	102.15
V2728I	146.36	135.27	112.12
K2729N	85.44	109.01	107.91
L3074=	83.64	132.8	110.24
V3079I	60.97	153.18	111.39
T10P	101.65	105.28	89.77
T10I	106.44	143.47	102.91
T10K	34.68	75.09	60.36	53.95
F11L (c.31T>C)	150.28	104.3	102.73	51.22	165.99	192.24
F11V	276.59	41.26	159.91	58.12	81.23
F11C	71.69	169.65	117.7
F11L (c.33T>G)	96.93	113.57	72.87	52.16	87.31	143.48
F12S	165.02	81.52	121.67
E13K	64.87	47.47	83.66	88.77
E13V	187.56	102.68	320.96	77.24	53.2
E13D	46.57	100.28	75.41	56.78
I14V	117.46	108.6	99.19
I14N	105.76	47.72	93.29
I14M	96.84	85.94	113.64
F15L	99.42	104.53	83.71	125.77	130.78
F15C	107.99	98.92	160.43
K16R	75.11	154.43	121.78
T17I	90.98	95.67	98.81	125.03	108.1
C19R	89.18	98.85	141.69	98.62
C19Y	93.79	99.62	145.99
C19F	101.92	94.28	89.94
A22= (c.66A>C)	104.65	110.59	49.66	84.53	103.17
A22= (c.66A>G)	131.95	76.37	90.27
A22= (c.66A>T)	96.11	59.7	163.67	109.71	82.46
D23H	2.69	4.07	1.66	0	0
D23G	139.9	69.96	140.03
D23V	73.52	109.95	69.47
L24V	103.15	79.14	98.37
L24F	103	132.69	117.86
G25R	118.59	89.13	121.72
G25E	78.67	103.23	84.39
P26S	169.76	233.65	99.2
P26R	79.86	56.48	85.64
P26L	125.2	115.88	164.74
S28G	98.79	56.28	42.44	92.06	97.25	87.75	92.01	98.31	87.35
S28N	105.87	126.34	66.29
L29V	124.78	117.62	144.51
L29R	90.89	120.27	139.61
N30D	96.16	98.99	73.3	101.24	130.24
N30H	71.82	68.6	75.58	134.18	81.75	76
N30S	85.3	106.79	133.99	111.65	292.93	64.65
N30K	100.44	103.57	104.74	93.55	201.08
W31G	8.92	7.59	9.16	8.84	2.35	11.29
W31L	0	0	0	0	5.28
W31C	12.39	0	0
F32L (c.94T>C)	97.42	152.14	88.69	43.16	144.9	64.65	85.79	90.45
F32L (c.96T>G)	66.55	144.03	65.77	10.93
E33K	81.74	182.97	102.81
L35F	80.48	236.79	86.67
S36Y	89.67	101.74	98.97
S36F	179.33	62.99	136.74
S37A	107.54	98.95	101.64
S37L	96.17	81.32	72.33
E38K	150.51	92.71	118.31
E13*	0	0	0
G25*	3.09	4.48	2.2
W31R	9.76	25.77	0	9.49	12.14	9.2
E33*	0	0	0
S37*	0	0	0
H2623Y	0	0	0
H2623R	0	2.3	3.24
W2626C	4.92	0	0
I2627F	4.06	0	0
T2722R	0	0	0
D2723A	0	0	0
D2723G	3.18	3.4	0
G3076E	2.78	1.12	1
G3076V	1.88	1.1	2.19
Y3035S	82.67	72.63	65.82

## Sheet: 2B
Normalized variant/WT′ ratios (%) for Day12-PARPi
Variants	Repeat 1	Repeat 2	Repeat 3	Repeat 4	Repeat 5	Repeat 6	Repeat 7	Repeat 8	Repeat 9
T10=	145.04	104.32	71.27
T17=	112.8	115.49	116.53	72.57
R18H	91.13	58.46	100.22
P26=	84.72	234.88	105.3
A39=	122.32	75.31	115.14
V2728I	157.1	135.6	136.34
K2729N	98.33	100.91	94.88
L3074=	113.91	128.86	110.5
V3079I	128.94	131.53	67.95
T10P	205.11	104.2	110.03
T10I	69.83	146.39	146.01
T10K	73.15	76.27	40.76	43.19
F11L (c.31T>C)	172.56	63.36	77.87	86.23	153.85	171.22
F11V	74.01	63.07	62.96	84.61	147.03
F11C	89.25	125.86	91.65
F11L (c.33T>G)	78.7	115.76	79.1	90.95	71.72	103.32
F12S	59.1	173.08	202.57
E13K	91.18	49.21	98.43	92.36
E13V	127.16	164.71	122.81	118.78	75.43
E13D	97.06	122.35	89.05	74.09
I14V	94.81	136.38	100.3
I14N	99.01	80.53	51.03
I14M	122.11	94.51	109.23
F15L	95.15	97.34	91.91	87.85	130.35
F15C	105.72	90.52	121.75
K16R	114.79	126.36	90.72
T17I	139.83	91.64	166.64	101.93	85.88
C19R	100.15	88.16	114.2	164.02
C19Y	115.42	82.67	108.1
C19F	119.64	124.67	113.25
A22= (c.66A>C)	114.97	51.03	60.92	95.87	59.45
A22= (c.66A>G)	27.29	40.9	34.9
A22= (c.66A>T)	73.76	18.41	131.17	48.23	23.75
D23H	0	0	0.73	0	0
D23G	107.19	85.3	185.44
D23V	69.12	96.15	109.33
L24V	242.9	90.02	113.37
L24F	69.17	97.56	76.76
G25R	91.52	79.9	115.89
G25E	142.2	127.63	121.74
P26S	158.35	246.07	123.8
P26R	69.9	82.4	205.91
P26L	153.77	79.45	164.4
S28G	41.82	93.82	28.4	90.94	78.35	65.41	100.91	98.16	100.19
S28N	105.38	110.9	72.91
L29V	197.96	89.85	119.91
L29R	73.89	101.14	72.35
N30D	122.64	95.43	88.72	64.74	105.15
N30H	74.92	82.36	84.65	83.73	67.15	78.77
N30S	109.73	102.2	115.51	133.68		102.48
N30K	133.89	117.84	113.41	50.54	119.88
W31G	0	0	0	0	0	0
W31L	0	0	0	0	0
W31C	0	0	0
F32L (c.94T>C)	95.4	96.38	95.37	60.5	187.49	201.2	65.01	66.6
F32L (c.96T>G)	46.04	45.34	56.58	120.48
E33K	111.28	94.81	140.41
L35F	84.29	214.32	40.95
S36Y	272.48	95.52	73.42
S36F	106.54	55.1	136.48
S37A	165.98	67.16	67.34
S37L	117.51	54.4	85.5
E38K	97.21	97.7	66.18
E13*	0	0	0
G25*	0	0	0
W31R	0	0	0	0	0	0
E33*	0	0	0
S37*	0	0	0
H2623Y	0	0	0
H2623R	0	0	0
W2626C	0	0	0
I2627F	0	0	0
T2722R	0	0	0
D2723A	0	0	0
D2723G	0	0	0
G3076E	0	0	0
G3076V	0	0	0
Y3035S	69.72	55.57	59.35

## Sheet: 3A
Normalized variant/WT′ ratios (%) for Day12-Cisplatin
Variants	Repeat 1	Repeat 2	Repeat 3	Repeat 4	Repeat 5	Repeat 6	Repeat 7	Repeat 8	Repeat 9
T10=	114.45	103.74	80.82
T17=	173.08	114.63	58.75	60.6
R18H	114.95	113.91	154.69
P26=	69.77	247.92	83.25
A39=	86.23	79.02	119.85
V2728I	119.8	131.44	124.51
K2729N	75.25	89.82	55.61
L3074=	85.45	137.34	97.81
V3079I	29.68	245.59	82.32
T10P	173.45	110.06	89.6
T10I	84.8	158.92	71.9
T10K	55.96	51.02	23.35	50.83
F11L (c.31T>C)	194.22	109.14	82.56	17.46	88.56	98.05
F11V	124.39	76.51	106.42	88.78	124.28
F11C	106.81	167.79	95.64
F11L (c.33T>G)	56.55	125.13	87.43	61.93	149.28	51.78
F12S	33.02	196.76	361.9
E13K	98.06	33.67	119.66	77.96
E13V	104.48	204.12	57.11	111.64	86.34
E13D	95.43	85.92	109.74	74.75
I14V	117.1	116	84.13
I14N	123.02	104.57	109.53
I14M	96.55	123.23	134.69
F15L	98.25	116.34	101.56	95.58	90.63
F15C	101.97	83.58	110.17
K16R	110.23	132.86	119.7
T17I	132.47	97.59	92.06	88.28	93.56
C19R	106.21	93.94	112.02	120.1
C19Y	97.82	100.51	111.53
C19F	69.45	102.26	107.9
A22= (c.66A>C)	36.25	61.82	65.31	35.39	11.63
A22= (c.66A>G)	59.79	37.64	46.03
A22= (c.66A>T)	23.09	28.26	25.1	86.29	18.35
D23H	0	0	0	0	0
D23G	155.54	87.67	143.63
D23V	98.03	72.84	91.18
L24V	221	120.33	65.13
L24F	111.76	96.83	91.08
G25R	81.85	62.55	91.03
G25E	97.11	63.43	135.82
P26S	130.56	232.93	278.57
P26R	52.16	56.05	137.56
P26L	66.97	38.19	156.49
S28G	77.36	41.68	20.87	69.57	92.67	87.63	95.56	98.52	85.06
S28N	119.2	96.23	71.89
L29V	143.8	112.13	175.17
L29R	85.89	151.18	252.14
N30D	88.72	109.57	51.11	120.86	115.06
N30H	65.33	60.58	79.27	108.89	74.01	58.07
N30S	101.75	129.52	116.98	120.38	280.08	84.87
N30K	151.72	119.09	153.65	118.43	89.36
W31G	0	0	0	0	0	0
W31L	0	0	0	0	0
W31C	0	0	0
F32L (c.94T>C)	66.79	148.84	71.05	116.7	123.66	70.5	45.48	67.21
F32L (c.96T>G)	167.48	98.43	177.22	55.1
E33K	77.17	60.93	108.14
L35F	111.3	145.79	24.01
S36Y	83.63	47.8	37.72
S36F	30.93	98.02	153.18
S37A	102.24	51.22	157.31
S37L	185.36	61.79	127.75
E38K	46.58	90.07	67.82
E13*	0	0	0
G25*	0	0	0
W31R	0	0	0	0	0	0
E33*	0	0	0
S37*	0	0	0
H2623Y	0	0	0
H2623R	0	0	0
W2626C	0	0	0
I2627F	0	0	0
T2722R	0	0	0
D2723A	0	0	0
D2723G	0	0	0
G3076E	0	0	0
G3076V	0	0	0
Y3035S	46.17	30.31	29.39

## Sheet: 3B
Normalized variant/WT′ ratios (%) for Day12-MMC
Variants	Repeat 1	Repeat 2	Repeat 3	Repeat 4	Repeat 5	Repeat 6	Repeat 7	Repeat 8	Repeat 9
T10=	134.38	85.59	73.18
T17=	48.03	70.24	103.92	109.61
R18H	67.32	116.06	209.93
P26=	119.36	184.44	91.95
A39=	81.84	60.53	150.16
V2728I	121.65	114.83	82.3
K2729N	64.98	71.03	66.73
L3074=	119.86	152.33	123.22
V3079I	74.35	122.58
T10P	91.22	120.21	89.1
T10I	64.96	137.05	308.71
T10K	30.49	42.35	99.77	37.82
F11L (c.31T>C)	139.22	104.39	82.05	192.87	49.75	184.3
F11V	165.72	112.3	168.31	57.7	65.49
F11C	70.99	284.45	63.79
F11L (c.33T>G)	74.06	52.64	45.79	72.92	68.71	260.48
F12S	141.99	116.69	73.61
E13K	118.02	135.36	131.37	264.67
E13V	52	131.86	126.77	150.17	154.52
E13D	92.2	81.64	69.71	49.52
I14V	95.96	85.08	137.85
I14N	91.67	46.19	207.46
I14M	64.78	128.13	151.53
F15L	100.96	105.38	82.34	87.33	90.58
F15C	92.67	93.16	100.74
K16R	111.9	162.71	153.53
T17I	103.65	101.39	118.64	83.83	111.85
C19R	117.67	106.34	108.23	291.93
C19Y	111.64	85.92	107.77
C19F	97.77	124.05	105.41
A22= (c.66A>C)	21.84	30.82	9.95	8.76	23.15
A22= (c.66A>G)	28.55	20.79	15.44
A22= (c.66A>T)	10.41	13.63	17.28	12.81	3.79
D23H	1.53	0	0	0	0
D23G	154.87	107.44	179.44
D23V	109.29	96.08	171.97
L24V	101.57	180.48	80.65
L24F	78.9	134.66	45.72
G25R	38.77	54.3	26.5
G25E	96.15	126.58	166.1
P26S	75.41	348.95	92.97
P26R	53.86	130.84	105.14
P26L	140.75	54.59	32.7
S28G	118.84	28.86	82.66	89.4	49.15	88.39	95.34	96.67	87.46
S28N	100.11	241	86.53
L29V	133.93	70.38	146.76
L29R	157.08	127.19	30.44
N30D	75.36	54.44	91.04	72.91	150.88
N30H	151.55	104.47	128.64	97.38	248.71	79.09
N30S	94.88	137.44	111.31	178.42	211.65	52.59
N30K	148.69	38.15	50.69	85.3	121.29
W31G	10.25	3.22	0	11.23	9.21	12.49
W31L	0	0	0	0	0
W31C	0	0	0
F32L (c.94T>C)	40.61	58.57	10.16	105.93	93.21	26.85	136.41	214.14
F32L (c.96T>G)	140.87	37.36	253.94	172.36
E33K	95.96	197.03	155.8
L35F	13.64	260.96	100.46
S36Y	25.8	191.54	20.62
S36F	163.68	118.55	68.5
S37A	36.85	107.41	65.72
S37L	87.32	67.7	85.65
E38K	476.96	63.07	204.84
E13*	0	0	0
G25*	0	0	0
W31R	0	0	0	0	0	16.6
E33*	0	0	0
S37*	0	0	0
H2623Y	0	0	0
H2623R	0	0	0
W2626C	0	0	0
I2627F	0	0	0
T2722R	0	0	0
D2723A	0	0	0
D2723G	0	0	0
G3076E	2.72	2.31	0.31
G3076V	1.99	8.9	6.32
Y3035S	8.55	9.7	7.72

## Sheet: S1A_PARPi
Talazoparib (nM)	iCas9-MCF10A-BRCA2+/- (WT)			WT + UNC			WT + siBRCA2
0	100	100	100	100	100	100	100	100	100
0.01	102.67	101.57	104.4	108.21	105.19	107.19	103.27	98.29	104.53
0.1	102.87	103.08	101.1	111.83	106.96	110.35	97.72	91.81	100.96
1	102.18	95.98	102.3	109.59	106.73	113.37	78.58	67.54	78.44
10	98.62	85.95	93.89	103.36	103.44	105.6	45.61	48.57	53
100	51.34	55.72	49.51	53.66	55.95	52.06	30.64	27.83	29.17

## Sheet: S1B_Cisplatin
Cisplatin (µM)	iCas9-MCF10A-BRCA2+/- (WT)			WT + UNC			WT + siBRCA2
0	100	100	100	100	100	100	100	100	100
0.01	101.56	100.51	99.78	101.56	103.7	102.53	92.76	94.8	104.29
0.1	98.73	101.08	102.57	103.1	106.78	106.11	90.66	78.18	94.73
1	99.44	100.09	97.08	103.33	108.94	105.36	54.05	45.87	53.2
10	35.42	43.7	42.46	46.84	45.29	43.27	28.54	29.61	32.06
100	2.54	2.34	2.21	3.97	2.43	2.44	1.69	1.49	1.59

## Sheet: S1C_MMC
Mitomycin C (ng/ml)	iCas9-MCF10A-BRCA2+/- (WT)			WT + UNC			WT + siBRCA2
0	100	100	100	100	100	100	100	100	100
0.05	102.96	100.59	100.48	103.46	103.21	103.38	102.79	90.17	88.75
0.5	104.79	103.35	101.03	107.76	102.49	101.97	91.83	85.26	87.03
5	102.66	100.67	97.08	97.91	100.29	98.28	54.33	46.4	49.49
50	46.73	43.92	39.91	42.27	40.36	33.76	35.47	25.69	27.21
500	15.69	15.56	11.58	10.89	10	9.75	4.12	3.39	4.06

## Sheet: S2
T10=
	Repeat 1	Repeat 2	Repeat 3
Day2	100	100	100
Day12-Untreated	4.60903	6.79521	2.41131
Day12-PARPi	1.6245	2.48464	1.03274
Day12-Cisplatin	2.14211	1.37267	0.887848
Day12-MMC	5.04635	2.73005	1.11532
T17=
	Repeat 1	Repeat 2	Repeat 3	Repeat 4
Day2	100	100	100	100
Day12-Untreated	3.41801	2.29102	3.5268	7.87557
Day12-PARPi	0.666252	1.0289	1.09345	1.23732
Day12-Cisplatin	0.578931	0.64282	0.771064	0.433856
Day12-MMC	2.08754	0.763711	12.1412	8.10197
R18H
	Repeat 1	Repeat 2	Repeat 3
Day2	100	100	100
Day12-Untreated	2.60592	3.14037	4.4813
Day12-PARPi	1.31638	1.0828	1.61006
Day12-Cisplatin	2.17933	0.458733	2.25839
Day12-MMC	0.944104	0.884364	1.88485
P26=
	Repeat 1	Repeat 2	Repeat 3
Day2	100	100	100
Day12-Untreated	3.94636	9.23309	15.3398
Day12-PARPi	0.443063	0.552747	0.392179
Day12-Cisplatin	0.293688	0.305604	0.460833
Day12-MMC	0.739306	0.797913	0.845138
A39=
	Repeat 1	Repeat 2	Repeat 3
Day2	100	100	100
Day12-Untreated	15.1151	12.6746	18.9222
Day12-PARPi	2.49106	3.68817	4.30696
Day12-Cisplatin	5.33414	1.15939	3.85898
Day12-MMC	6.77608	3.13503	7.83585
V2728I
	Repeat 1	Repeat 2	Repeat 3
Day2	100	100	100
Day12-Untreated	4.61706	5.1471	3.96504
Day12-PARPi	0.494893	0.848824	0.822031
Day12-Cisplatin	0.806637	0.309529	0.297848
Day12-MMC	0.112679	0.205871	0.462567
K2729N
	Repeat 1	Repeat 2	Repeat 3
Day2	100	100	100
Day12-Untreated	3.31041	7.10225	6.43516
Day12-PARPi	0.186109	1.0385	1.23991
Day12-Cisplatin	0.18789	0.431947	0.528996
Day12-MMC	0.547017	0.150032	0.914263
L3074=
	Repeat 1	Repeat 2	Repeat 3
Day2	100	100	100
Day12-Untreated	7.75542	13.4612	8.69748
Day12-PARPi	0.464423	0.53601	0.517807
Day12-Cisplatin	0.332788	0.413866	0.519637
Day12-MMC	0.712824	0.864029	0.7226
V3079I
	Repeat 1	Repeat 2	Repeat 3
Day2	100	100	100
Day12-Untreated	2.90969	5.61783	6.98977
Day12-PARPi	0.223103	0.179756	0.253268
Day12-Cisplatin	0.0739778	0.451408	0.309968
Day12-MMC	0.287839	0.619864
T10P
	Repeat 1	Repeat 2	Repeat 3
Day2	100	100	100
Day12-Untreated	4.66621	4.38908	3.25132
Day12-PARPi	3.07705	1.25451	2.03822
Day12-Cisplatin	1.78735	1.09002	0.680072
Day12-MMC	2.67024	1.42477	1.3811
T10I
	Repeat 1	Repeat 2	Repeat 3
Day2	100	100	100
Day12-Untreated	6.58167	5.15688	3.90585
Day12-PARPi	2.02637	1.76416	3.74929
Day12-Cisplatin	1.54136	1.19882	1.0412
Day12-MMC	1.5843	2.36386	1.28437
T10K
	Repeat 1	Repeat 2	Repeat 3	Repeat 4
Day2	100	100	100	100
Day12-Untreated	2.44421	2.87173	2.89234	2.38349
Day12-PARPi	1.13632	1.68533	1.41082	2.7094
Day12-Cisplatin	0.579776	0.81992	1.62324	0.48065
Day12-MMC	5.02444	1.28699	2.28884	0.984949
F11L (c.31T>C)
	Repeat 1	Repeat 2	Repeat 3	Repeat 4	Repeat 5	Repeat 6
Day2	100	100	100	100	100	100
Day12-Untreated	5.39631	2.20973	2.61445	4.54517	9.51144	5.4027
Day12-PARPi	2.63805	0.973907	1.27604	1.51555	1.15168	1.89985
Day12-Cisplatin	1.92506	1.64317	0.576018	1.93769	0.71204	1.83098
Day12-MMC	3.89718	1.34602	1.24068	2.17067	7.45478	2.22734
F11V
	Repeat 1	Repeat 2	Repeat 3	Repeat 4	Repeat 5
Day2	100	100	100	100	100
Day12-Untreated	5.96712	3.51637	12.8383	20.1567	7.64802
Day12-PARPi	1.58801	2.51296	1.63292	0.803044	1.25375
Day12-Cisplatin	4.54814	0.424115	1.75351	1.36636	1.09229
Day12-MMC	2.47165	7.77945	2.0669	2.08981	1.72819
F11C
	Repeat 1	Repeat 2	Repeat 3
Day2	100	100	100
Day12-Untreated	2.81871	6.55048	3.37067
Day12-PARPi	2.29162	1.48874	1.41214
Day12-Cisplatin	1.17764	0.868056	1.43502
Day12-MMC	1.08846	1.87376	1.36976
F11L (c.33T>G)
	Repeat 1	Repeat 2	Repeat 3	Repeat 4	Repeat 5	Repeat 6
Day2	100	100	100	100	100	100
Day12-Untreated	2.93914	3.86995	3.50725	3.82897	12.4662	10.9629
Day12-PARPi	1.4444	1.30075	1.19792	2.72716	4.35599	2.75524
Day12-Cisplatin	1.89488	1.89242	1.41908	1.0966	3.3666	2.27517
Day12-MMC	0.956105	2.65002	1.24665	1.62001	3.28201	6.59261
F12S
	Repeat 1	Repeat 2	Repeat 3
Day2	100	100	100
Day12-Untreated	8.4128	2.02472	10.3486
Day12-PARPi	1.88339	2.55134	1.48659
Day12-Cisplatin	0.544584	2.70688	1.20687
Day12-MMC	7.22201	0.53479	1.37448
E13K
	Repeat 1	Repeat 2	Repeat 3	Repeat 4
Day2	100	100	100	100
Day12-Untreated	15.6841	7.38142	8.08535	16.9503
Day12-PARPi	2.10762	2.1159	2.81319	0.70623
Day12-Cisplatin	2.36915	0.984299	1.94332	2.78265
Day12-MMC	4.69699	0.573939	4.51282	6.88249
E13V
	Repeat 1	Repeat 2	Repeat 3	Repeat 4	Repeat 5
Day2	100	100	100	100	100
Day12-Untreated	10.3742	15.6876	25.054	5.86524	12.9014
Day12-PARPi	1.16032	5.48059	3.24693	0.61321	4.04694
Day12-Cisplatin	1.06244	6.82493	0.951345	2.02492	2.41217
Day12-MMC	2.03126	4.41253	4.41782	6.02713	25.3079
E13D
	Repeat 1	Repeat 2	Repeat 3	Repeat 4
Day2	100	100	100	100
Day12-Untreated	13.0713	4.78345	5.53964	4.90434
Day12-PARPi	1.83036	1.60813	0.203079	1.485
Day12-Cisplatin	1.34078	1.75918	1.72437	0.364378
Day12-MMC	1.90768	1.00013	0.604289	1.60581
I14V
	Repeat 1	Repeat 2	Repeat 3
Day2	100	100	100
Day12-Untreated	10.7299	9.56242	9.96901
Day12-PARPi	0.338275	0.810021	0.792011
Day12-Cisplatin	2.12232	1.66798	3.12316
Day12-MMC	5.45851	0.696913	3.21529
I14N
	Repeat 1	Repeat 2	Repeat 3
Day2	100	100	100
Day12-Untreated	6.08022	13.1253	7.33377
Day12-PARPi	1.42659	0.899456	0.80295
Day12-Cisplatin	0.902068	1.95367	1.36863
Day12-MMC	1.66022	1.58708	1.82586
I14M
	Repeat 1	Repeat 2	Repeat 3
Day2	100	100	100
Day12-Untreated	8.17118	9.96041	8.55468
Day12-PARPi	0.572913	0.613245	1.68019
Day12-Cisplatin	1.45013	1.68224	1.38834
Day12-MMC	2.98822	2.26429	2.46973
F15L
	Repeat 1	Repeat 2	Repeat 3	Repeat 4	Repeat 5
Day2	100	100	100	100	100
Day12-Untreated	4.06951	4.88536	6.70443	30.4968	9.79843
Day12-PARPi	1.08954	0.921498	0.598639	0.848184	2.52966
Day12-Cisplatin	0.648949	0.978419	0.457404	1.69851	1.00482
Day12-MMC	1.74784	2.33016	1.90867	2.45757	2.00079
F15C
	Repeat 1	Repeat 2	Repeat 3
Day2	100	100	100
Day12-Untreated	4.77011	4.63001	11.6316
Day12-PARPi	1.68348	0.845373	1.13659
Day12-Cisplatin	0.933516	1.05678	2.5013
Day12-MMC	1.8993	1.78162	2.02546
K16R
	Repeat 1	Repeat 2	Repeat 3
Day2	100	100	100
Day12-Untreated	4.13612	7.15366	4.25915
Day12-PARPi	1.11413	1.96775	2.04594
Day12-Cisplatin	1.71814	2.28836	1.95413
Day12-MMC	1.76919	2.1682	2.36218
T17I
	Repeat 1	Repeat 2	Repeat 3	Repeat 4	Repeat 5
Day2	100	100	100	100	100
Day12-Untreated	7.07307	9.27485	5.08006	5.25303	7.72538
Day12-PARPi	2.65285	2.19618	1.08368	2.24016	1.88955
Day12-Cisplatin	3.38741	1.77112	0.600808	1.68373	1.31702
Day12-MMC	3.08621	3.95045	1.91271	1.14102	2.12374
C19R
	Repeat 1	Repeat 2	Repeat 3	Repeat 4
Day2	100	100	100	100
Day12-Untreated	2.05271	4.51589	8.55052	4.88174
Day12-PARPi	0.52997	1.7346	1.38044	3.237
Day12-Cisplatin	0.641817	1.33596	1.61512	1.63719
Day12-MMC	1.08586	1.30315	2.938	2.92053
C19Y
	Repeat 1	Repeat 2	Repeat 3
Day2	100	100	100
Day12-Untreated	3.122	3.00581	4.71617
Day12-PARPi	1.08065	1.3017	1.02271
Day12-Cisplatin	0.948051	0.918078	0.771121
Day12-MMC	1.15734	1.0502	1.99612
C19F
	Repeat 1	Repeat 2	Repeat 3
Day2	100	100	100
Day12-Untreated	3.0037	2.65423	6.87923
Day12-PARPi	2.06172	1.21125	0.393923
Day12-Cisplatin	1.36845	1.12271	0.782565
Day12-MMC	1.44294	1.70947	0.822945
A22= (c.66A>C)
	Repeat 1	Repeat 2	Repeat 3	Repeat 4	Repeat 5
Day2	100	100	100	100	100
Day12-Untreated	8.1943	5.27243	6.16636	6.86744	7.51159
Day12-PARPi	1.6587	0.79623	1.32327	1.15944	0.772373
Day12-Cisplatin	0.946894	1.74254	0.854452	0.621987	0.549225
Day12-MMC	1.54875	2.00829	1.6525	1.53844	7.01622
A22= (c.66A>G)
	Repeat 1	Repeat 2	Repeat 3
Day2	100	100	100
Day12-Untreated	8.00008	3.33942	5.28508
Day12-PARPi	1.34093	0.708691	1.65172
Day12-Cisplatin	2.27717	0.571515	1.6343
Day12-MMC	2.33565	1.02935	2.08625
A22= (c.66A>T)
	Repeat 1	Repeat 2	Repeat 3	Repeat 4	Repeat 5
Day2	100	100	100	100	100
Day12-Untreated	3.9597	3.55529	7.55824	5.23765	5.47005
Day12-PARPi	0.354546	0.338143	1.31068	0.71902	0.966052
Day12-Cisplatin	1.60656	1.20966	0.677012	1.8015	0.929122
Day12-MMC	1.16225	2.1237	1.39593	1.08244	2.22344
D23H
	Repeat 1	Repeat 2	Repeat 3	Repeat 4	Repeat 5
Day2	100	100	100	100	100
Day12-Untreated	7.75757	11.3673	8.33328	6.09187	5.63111
Day12-PARPi	1.54944	1.41091	1.97543	1.12922	0.757991
Day12-Cisplatin	1.57677	0.710004	1.86643	2.48322	0.692585
Day12-MMC	4.47416	2.02391	4.46839	2.64085	1.92547
D23G
	Repeat 1	Repeat 2	Repeat 3
Day2	100	100	100
Day12-Untreated	7.33549	5.45503	5.43323
Day12-PARPi	2.38558	1.19993	2.19769
Day12-Cisplatin	2.66608	1.28276	1.1923
Day12-MMC	3.86869	1.80698	1.94761
D23V
	Repeat 1	Repeat 2	Repeat 3
Day2	100	100	100
Day12-Untreated	5.42335	6.05114	4.0609
Day12-PARPi	1.0399	2.27143	1.69783
Day12-Cisplatin	1.28048	1.65929	1.20133
Day12-MMC	4.82155	2.33365	2.41492
L24V
	Repeat 1	Repeat 2	Repeat 3
Day2	100	100	100
Day12-Untreated	4.78007	6.95089	7.0885
Day12-PARPi	2.25544	4.71158	1.78417
Day12-Cisplatin	2.11508	1.02899	1.46904
Day12-MMC	0.913279	1.65831	1.15741
L24F
	Repeat 1	Repeat 2	Repeat 3
Day2	100	100	100
Day12-Untreated	10.3638	9.22409	8.05032
Day12-PARPi	0.943124	1.86377	1.3377
Day12-Cisplatin	1.48432	1.44426	1.8406
Day12-MMC	0.918229	2.06203	1.47981
G25R
	Repeat 1	Repeat 2	Repeat 3
Day2	100	100	100
Day12-Untreated	2.32984	2.81907	2.3023
Day12-PARPi	0.449732	0.712995	0.5928
Day12-Cisplatin	0.243615	0.167708	1.04413
Day12-MMC	0.96698	1.61454	0.528489
G25E
	Repeat 1	Repeat 2	Repeat 3
Day2	100	100	100
Day12-Untreated	2.77389	3.51351	5.02195
Day12-PARPi	0.283087	1.09383	0.196754
Day12-Cisplatin	0.195973	0.146743	0.0529143
Day12-MMC	1.03351	0.524354	0.478172
P26S
	Repeat 1	Repeat 2	Repeat 3
Day2	100	100	100
Day12-Untreated	3.9402	8.45451	5.62357
Day12-PARPi	0.245131	0.704143	0.208343
Day12-Cisplatin	0.205773	0.946565	1.27213
Day12-MMC	1.08663	2.26811	2.86994
P26R
	Repeat 1	Repeat 2	Repeat 3
Day2	100	100	100
Day12-Untreated	3.92227	3.80531	5.46778
Day12-PARPi	0.471292	0.448827	1.20259
Day12-Cisplatin	0.723791	0.374598	0.971977
Day12-MMC	4.2148	1.38905	0.99478
P26L
	Repeat 1	Repeat 2	Repeat 3
Day2	100	100	100
Day12-Untreated	8.15925	12.3518	7.95527
Day12-PARPi	0.702264	1.11735	0.703734
Day12-Cisplatin	0.408672	0.205666	0.762819
Day12-MMC	1.69545	1.08835	0.721666
S28G
	Repeat 1	Repeat 2	Repeat 3	Repeat 4	Repeat 5	Repeat 6	Repeat 7	Repeat 8	Repeat 9
Day2	100	100	100	100	100	100	100	100	100
Day12-Untreated	5.53534	9.41604	4.71609	1.25946	1.51145	1.77817	4.67746	5.61123	4.11701
Day12-PARPi	0.236016	0.24779	0.235336	0.163408	0.126602	0.145591	0.286435	0.617154	0.160408
Day12-Cisplatin	0.194443	0.0402193	0.0910973	0.273803	0.149749	0.0632296	0.8893	0.588935	0.568957
Day12-MMC	1.29642	2.38084	0.537506		0.586352	1.09423	1.46725	1.80491	1.54341
S28N
	Repeat 1	Repeat 2	Repeat 3
Day2	100	100	100
Day12-Untreated	6.08521	7.67502	4.81301
Day12-PARPi	0.134007	0.608175	0.116165
Day12-Cisplatin	0.300711	0.340119	0.118958
Day12-MMC	0.345966	0.949313	1.24499
L29V
	Repeat 1	Repeat 2	Repeat 3
Day2	100	100	100
Day12-Untreated	12.249	7.45908	5.74125
Day12-PARPi	4.98804	1.53604	2.4223
Day12-Cisplatin	0.987489	4.40243	1.8144
Day12-MMC	3.64768	5.33234	2.26571
L29R
	Repeat 1	Repeat 2	Repeat 3
Day2	100	100	100
Day12-Untreated	38.2109	12.4402	7.67845
Day12-PARPi	0.696508	0.674352	4.96765
Day12-Cisplatin	1.2443	1.82017	1.03014
Day12-MMC	4.74588		3.43731
N30D
	Repeat 1	Repeat 2	Repeat 3	Repeat 4	Repeat 5
Day2	100	100	100	100	100
Day12-Untreated	4.42083	5.78362	4.93283	5.19056	4.16968
Day12-PARPi	0.379713	0.901765	0.256765	0.159416	0.581289
Day12-Cisplatin	0.223395	0.278353	0.201049	0.318652	0.209499
Day12-MMC	1.02483	0.978174	3.94579	0.566536	3.31204
N30H
	Repeat 1	Repeat 2	Repeat 3	Repeat 4	Repeat 5	Repeat 6
Day2	100	100	100	100	100	100
Day12-Untreated	3.30105	4.46542	4.6343	4.82546	5.07879	2.91536
Day12-PARPi	0.976083	0.18524	0.457968	0.419865	1.20278	0.513691
Day12-Cisplatin	0.294594	0.204972	0.317523	0.374918	0.534069	0.61392
Day12-MMC	9.13942	2.41512	3.54929	1.35343	4.04624	0.689364
N30S
	Repeat 1	Repeat 2	Repeat 3	Repeat 4	Repeat 5	Repeat 6
Day2	100	100	100	100	100	100
Day12-Untreated	2.55624	1.32989	4.60761	5.94032	18.2034	7.17523
Day12-PARPi	0.264666	0.0984563	0.446753	1.00229	3.85824	1.75583
Day12-Cisplatin	0.146179	0.0516168	0.611653	0.79838	1.38435	0.592236
Day12-MMC	0.360778	0.257235	1.87287	8.07884	4.60297	1.24941
N30K
	Repeat 1	Repeat 2	Repeat 3	Repeat 4	Repeat 5
Day2	100	100	100	100	100
Day12-Untreated	4.6798	4.44758	3.75872	3.90666	6.56549
Day12-PARPi	0.36322	0.187309	0.18544	0.263057	0.622128
Day12-Cisplatin	0.275939	0.0525349	0.057764	0.264891	0.147233
Day12-MMC	0.640255	0.252235	16.8161	0.974334	2.10017
W31G
	Repeat 1	Repeat 2	Repeat 3	Repeat 4	Repeat 5	Repeat 6
Day2	100	100	100	100	100	100
Day12-Untreated	13.1737	8.33096	6.24965	11.8369	7.17006	6.1444
Day12-PARPi	1.49335	1.47925	0.38849	1.13072	1.12781	0.952215
Day12-Cisplatin	0.810593	0.521187	0.460579	0.647909	0.804732	1.667
Day12-MMC	25.8362	11.7956		27.4786	13.6499	30.2208
W31L
	Repeat 1	Repeat 2	Repeat 3	Repeat 4	Repeat 5
Day2	100	100	100	100	100
Day12-Untreated	12.0356	16.2574	0.839444	2.46547	1.70343
Day12-PARPi	0.711083	0.766712	0.801493	0.744456	0.536522
Day12-Cisplatin	0.224135	0.704467	0.16879	0.459258	0.118407
Day12-MMC	0.516111	1.14781	0.369982	0.389752	0.378884
W31C
	Repeat 1	Repeat 2	Repeat 3
Day2	100	100	100
Day12-Untreated	1.87851	1.72297	1.73659
Day12-PARPi	0.455729	1.02171	0.501063
Day12-Cisplatin	0.22862	0.175382	0.209614
Day12-MMC	0.287241	0.388377	0.204198
F32L (c.94T>C)
	Repeat 1	Repeat 2	Repeat 3	Repeat 4	Repeat 5	Repeat 6	Repeat 7	Repeat 8
Day2	100	100	100	100	100	100	100	100
Day12-Untreated	3.28874	1.35973	3.04157	7.21944	5.60293	8.17689	3.35109	2.73081
Day12-PARPi	1.13588	0.953088	0.333691	0.245549	0.424162	0.202883	0.123275	0.193984
Day12-Cisplatin	1.52376	1.43218	0.0685587	0.137592	0.12424	0.442072	0.0868962	0.0689352
Day12-MMC	3.25823	1.36829	0.088379	0.64448	0.537702	0.165891	1.7913	2.17492
F32L (c.96T>G)
	Repeat 1	Repeat 2	Repeat 3	Repeat 4
Day2	100	100	100	100
Day12-Untreated	2.63327	2.60377	2.92051	2.34001
Day12-PARPi	0.88406	0.321318	0.153217	0.265313
Day12-Cisplatin	1.81705	0.930797	0.192741	0.770232
Day12-MMC	8.30062	10.0908	1.27269	0.80787
E33K
	Repeat 1	Repeat 2	Repeat 3
Day2	100	100	100
Day12-Untreated	0.906128	5.06784	5.80556
Day12-PARPi	0.856633	0.290354	0.794364
Day12-Cisplatin	0.174798	0.719625	0.122
Day12-MMC	1.2811	4.25128	1.38067
L35F
	Repeat 1	Repeat 2	Repeat 3
Day2	100	100	100
Day12-Untreated	1.13919	3.87843	4.8389
Day12-PARPi	0.0663721	0.411538	0.21497
Day12-Cisplatin	0.1833	0.314432	0.0186972
Day12-MMC	0.143678	1.02234	0.890316
S36Y
	Repeat 1	Repeat 2	Repeat 3
Day2	100	100	100
Day12-Untreated	8.0895	10.0762	21.0685
Day12-PARPi	2.36438	1.72527	3.28399
Day12-Cisplatin	3.0195	1.22499	0.631445
Day12-MMC	38.4234	15.8538	7.25585
S36F
	Repeat 1	Repeat 2	Repeat 3
Day2	100	100	100
Day12-Untreated	17.6273	7.30302	5.39228
Day12-PARPi	1.3776	1.49243	0.397218
Day12-Cisplatin		0.0543304	3.41078
Day12-MMC	13.3437	10.1678	8.54736
S37A
	Repeat 1	Repeat 2	Repeat 3
Day2	100	100	100
Day12-Untreated	14.4724	12.9766	18.1159
Day12-PARPi	2.70111	2.64667	3.0549
Day12-Cisplatin	2.06908	2.07795	3.81417
Day12-MMC	4.43581	6.79838	3.64374
S37L
	Repeat 1	Repeat 2	Repeat 3
Day2	100	100	100
Day12-Untreated	10.0856	10.6564	12.5568
Day12-PARPi	1.459	2.76112	1.91005
Day12-Cisplatin	1.83187	2.62416	2.11669
Day12-MMC	4.35599	2.30765	2.86994
E38K
	Repeat 1	Repeat 2	Repeat 3
Day2	100	100	100
Day12-Untreated	6.57891	14.8943	1.73048
Day12-PARPi	2.08776	0.352301	0.0860795
Day12-Cisplatin	1.45493	0.822976	0.179563
Day12-MMC	23.9385	12.2271	2.19803
E13*
	Repeat 1	Repeat 2	Repeat 3
Day2	100	100	100
Day12-Untreated	4.93431	12.9067	2.66171
Day12-PARPi	2.08808	1.70566	0.906531
Day12-Cisplatin	2.12974	3.37173	1.71192
Day12-MMC	2.59461	2.90151	2.12545
G25*
	Repeat 1	Repeat 2	Repeat 3
Day2	100	100	100
Day12-Untreated	1.25144	3.52034	2.04372
Day12-PARPi	0.0874476	0.314947	0.302929
Day12-Cisplatin	0.124145	0.647241	0.591165
Day12-MMC	0.304645	0.464153	1.43949
W31R
	Repeat 1	Repeat 2	Repeat 3	Repeat 4	Repeat 5	Repeat 6
Day2	100	100	100	100	100	100
Day12-Untreated	21.6942	19.4731	18.4323	16.2856	15.1186	9.22736
Day12-PARPi	1.6927	1.01807	0.918647	1.70275	1.04931	1.12999
Day12-Cisplatin	0.233866	0.543534		1.43032	1.20358	0.945013
Day12-MMC	1.20971	1.1706	1.37777	13.273	20.083
E33*
	Repeat 1	Repeat 2	Repeat 3
Day2	100	100	100
Day12-Untreated	1.86216	1.52424	18.1535
Day12-PARPi	0.769906	0.0844795	4.16649
Day12-Cisplatin	1.69101	0.174282	0.466878
Day12-MMC	2.68603	2.7484	2.81301
S37*
	Repeat 1	Repeat 2	Repeat 3
Day2	100	100	100
Day12-Untreated	9.28837	9.59039	7.87138
Day12-PARPi	2.43452	9.57188	1.25859
Day12-Cisplatin	2.386	6.11448	1.2092
Day12-MMC	4.4105	1.85189	6.55123
H2623Y
	Repeat 1	Repeat 2	Repeat 3
Day2	100	100	100
Day12-Untreated	4.09668	4.27226	3.15489
Day12-PARPi	1.16809	0.48296	1.29335
Day12-Cisplatin	0.232361	0.415422	0.321236
Day12-MMC	1.3706	2.44073	0.967813
H2623R
	Repeat 1	Repeat 2	Repeat 3
Day2	100	100	100
Day12-Untreated	2.83697	1.63584	2.62422
Day12-PARPi	0.413486	0.366994	0.178482
Day12-Cisplatin	0.0415411	0.0609152	0.252062
Day12-MMC	1.42774	0.696899	0.61492
W2626C
	Repeat 1	Repeat 2	Repeat 3
Day2	100	100	100
Day12-Untreated	4.16127	3.20986	1.41153
Day12-PARPi	0.382752	0.383592	1.23197
Day12-Cisplatin	0.178386	0.122583	0.256815
Day12-MMC	0.70702	0.460311	1.20242
I2627F
	Repeat 1	Repeat 2	Repeat 3
Day2	100	100	100
Day12-Untreated	3.59918	3.90942	2.65087
Day12-PARPi	1.00114	0.29449	0.212982
Day12-Cisplatin	0.200669	0.56388	0.397097
Day12-MMC	1.22302	1.38157	1.31772
T2722R
	Repeat 1	Repeat 2	Repeat 3
Day2	100	100	100
Day12-Untreated	4.98327	4.47333	3.56674
Day12-PARPi	0.735344	0.531549	0.435721
Day12-Cisplatin	0.0474726	0.0855155	0.298266
Day12-MMC	0.934106	0.591513	1.37451
D2723A
	Repeat 1	Repeat 2	Repeat 3
Day2	100	100	100
Day12-Untreated	3.80174	1.70113	3.07988
Day12-PARPi	0.649199	0.464523	0.659183
Day12-Cisplatin	0.264822	0.098975	0.087079
Day12-MMC	0.617713	0.691597	0.0881023
D2723G
	Repeat 1	Repeat 2	Repeat 3
Day2	100	100	100
Day12-Untreated	7.25918	5.97487	6.85494
Day12-PARPi	0.193717	0.190224	0.426144
Day12-Cisplatin	0.0620646	0.0967489	0.232086
Day12-MMC	1.09393	0.260823	0.952345
G3076V
	Repeat 1	Repeat 2	Repeat 3
Day2	100	100	100
Day12-Untreated	4.12688	2.23611	5.93704
Day12-PARPi	0.415572	0.271719	0.195965
Day12-Cisplatin	0.348244	0.163057	0.0968875
Day12-MMC	1.46743	9.20734	9.57029
G3076E
	Repeat 1	Repeat 2	Repeat 3
Day2	100	100	100
Day12-Untreated	4.18526	2.11677	1.59275
Day12-PARPi	0.0760304	0.190556	0.123432
Day12-Cisplatin	1.59998	0.610087	0.641619
Day12-MMC	4.32202	4.77901	0.668203
Y3035S
	Repeat 1	Repeat 2	Repeat 3
Day2	100	100	100
Day12-Untreated	3.70011	4.04173	3.04115
Day12-PARPi	0.781617	0.503929	0.568808
Day12-Cisplatin	0.306427	0.204096	0.337008
Day12-MMC	0.467716	0.637803	0.190709
